# Supplementary material for: Deep Learning-Based Modified YOLACT Algorithm on Magnetic Resonance Imaging Images for Screening Common and Difficult Samples of Breast Cancer
Source: Diagnostics (Basel). 2023 Apr 28;13(9):1582. doi: 10.3390/diagnostics13091582 (PMC10177566; doi:10.3390/diagnostics13091582)
Supplement: Supplementary file 1 [file diagnostics-13-01582-s001.zip]

Archive with 1 entries (1 files):
- diagnostics-2266703-supplementary.pdf
